# Supplementary material for: Transcriptomic Differences between Free-Living and Parasitic Chilodonella uncinata (Alveolata, Ciliophora)
Source: Microorganisms. 2022 Aug 15;10(8):1646. doi: 10.3390/microorganisms10081646 (PMC9416717; doi:10.3390/microorganisms10081646)
Supplement: Supplementary file 1 [file microorganisms-10-01646-s001.zip]

Archive with 1 entries (1 files):
- microorganisms-1859849-supplementary.xlsx
